# Supplementary material for: Improving the Antioxidant and Anti-Inflammatory Activity of Fermented Milks with Exopolysaccharides-Producing Lactiplantibacillus plantarum Strains
Source: Foods. 2024 May 25;13(11):1663. doi: 10.3390/foods13111663 (PMC11171883; doi:10.3390/foods13111663)
Supplement: Supplementary file 1 [file foods-13-01663-s001.zip]

Archive with 1 entries (1 files):
- foods-2982898-supplementary.pdf
